# Supplementary material for: Enhancing Community Participation through Age-Friendly Ecosystems: A Rapid Realist Review
Source: Geriatrics (Basel). 2023 May 11;8(3):52. doi: 10.3390/geriatrics8030052 (PMC10204480; doi:10.3390/geriatrics8030052)
Supplement: Supplementary file 1 [file geriatrics-08-00052-s001.zip]

Archive with 3 entries (3 files):
- Figure S1 PRISMA_flow_diagram.pdf
- Figure S2 PRISMA_flow_diagram_updated.pdf
- Table S1 PRISMA Checklist.pdf
